# Supplementary material for: Francisella sp., a Close Relative of Francisella orientalis, Causing Septicemia with Cholestatic Hepatitis in a Patient with Anti-Interferon-γ (IFN-γ) Autoantibodies
Source: Trop Med Infect Dis. 2022 Feb 11;7(2):25. doi: 10.3390/tropicalmed7020025 (PMC8874608; doi:10.3390/tropicalmed7020025)
Supplement: Supplementary file 1 [file tropicalmed-07-00025-s001.zip]

Archive with 5 entries (5 files):
- Figure S1_Mauve comparison.jpg
- Figure S2_CG genome.jpg
- Supplemental file 1.pdf
- Table S1_Region Difference.xlsx
- Table S2_VFDB analysis.xlsx
