# Supplementary material for: Francisella sp., a Close Relative of Francisella orientalis, Causing Septicemia with Cholestatic Hepatitis in a Patient with Anti-Interferon-γ (IFN-γ) Autoantibodies
Source: Trop Med Infect Dis. 2022 Feb 11;7(2):25. doi: 10.3390/tropicalmed7020025 (PMC8874608; doi:10.3390/tropicalmed7020025)
Supplement: Supplementary file 1 [file tropicalmed-07-00025-s001.zip › Table S1_Region Difference.xlsx]

## Sheet: Sheet1
Locus tag	Product	Start	End	Region	Contig
K6985_00005	Hypothetical protein	1	1727	1	1
K6985_00010	Amino acid adenylation domain-containing protein	1718	11278	1	1
K6985_00015	ATP-grasp domain-containing protein	11301	12545	1	1
K6985_00020	Amino acid adenylation domain-containing protein	12582	22853	1	1
K6985_00025	Class I SAM-dependent methyltransferase	22858	23793	1	1
K6985_00030	ATP-grasp domain-containing protein	23804	25042	1	1
K6985_00035	MFS transporter	25039	2626	1	1
K6985_00040	DUF6037 family protein	27251	27787	1	1
K6985_00045	AlpA family transcriptional regulator	28303	28503	1	1
K6985_00050	DUF3631 domain-containing protein	28496	29746	1	1
K6985_00055	Type IV secretion system DNA-binding domain-containing protein	30257	32272	1	1
K6985_00060	TriL protein	32269	32991	1	1
K6985_00065	DUF4238 domain-containing protein	33039	34049	1	1
K6985_00070	Antirestriction protein ArdA	34501	35007	1	1
K6985_00075	Type II toxin-antitoxin system RelE/ParE family toxin	35094	35414	1	1
K6985_00080	Helix-turn-helix domain-containing protein	35411	35701	1	1
K6985_00085	GIY-YIG nuclease family protein	35716	36912	1	1
K6985_00090	ATP-dependent helicase	36978	38903	1	1
K6985_00095	Fic family protein	39031	40170	1	1
K6985_00100	RNA-directed DNA polymerase	40430	42460	1	1
K6985_00105	RNA-directed DNA polymerase	42441	43811	1	1
K6985_00110	N-6 DNA methylase	43820	46465	1	1
K6985_00115	Hypothetical protein	46569	47936	1	1
K6985_00120	Integrase arm-type DNA-binding domain-containing protein	47940	49136	1	1
K6985_00125	Site-specific integrase	49515	50639	1	1
K6985_00130	Pentapeptide repeat-containing protein	50785	52848	1	1
K6985_00135	Hypothetical protein	53030	53350	1	1
K6985_00140	Hypothetical protein	53546	53869	1	1
K6985_00145	Hypothetical protein	53931	54443	1	1
K6985_00150	Hypothetical protein	54459	54665	1	1
K6985_00155	Hypothetical protein	54764	54955	1	1
K6985_00160	Hypothetical protein	55042	55827	1	1
K6985_00165	PH domain-containing protein	55829	56221	1	1
K6985_00170	Hypothetical protein	56252	57016	1	1
K6985_00175	Hypothetical protein	57124	57603	1	1
K6985_00180	Hypothetical protein	57605	58408	1	1
K6985_00185	LexA family transcriptional regulator	58412	59176	1	1
K6985_00190	Cro/CI family transcriptional regulator	59332	59502	1	1
K6985_00195	Hypothetical protein	59504	60058	1	1
K6985_00200	Phage replisome organizer N-terminal domain-containing protein	60061	60996	1	1
K6985_00205	Hypothetical protein	61006	61257	1	1
K6985_00210	Hypothetical protein	61368	61670	1	1
K6985_00215	YopX family protein	61667	62068	1	1
K6985_00220	Phage antirepressor KilAC domain-containing protein	62070	62837	1	1
K6985_00225	Hypothetical protein	62849	63037	1	1
K6985_00230	Hypothetical protein	63241	63432	1	1
K6985_00235	Hypothetical protein	63655	63846	1	1
K6985_00240	Hypothetical protein	63843	64169	1	1
K6985_00245	Integrase arm-type DNA-binding domain-containing protein	64191	65444	1	1
K6985_00250	Hypothetical protein	65590	65976	1	1
K6985_00255	Hypothetical protein	66217	66738	1	1
K6985_00260	Phage terminase large subunit family protein	66772	68577	1	1
K6985_00265	Hypothetical protein	68561	69130	1	1
K6985_00270	Hypothetical protein	69195	69590	1	1
K6985_00275	GPW/gp25 family protein	69665	70006	1	1
K6985_00280	Baseplate J/gp47 family protein	70003	70848	1	1
K6985_00285	Phage tail protein I	70850	71356	1	1
K6985_00290	Phage tail protein	71366	72319	1	1
K6985_00295	DUF4376 domain-containing protein	72332	72856	1	1
K6985_00300	DUF1353 domain-containing protein	72831	73214	1	1
K6985_00305	Hypothetical protein	73253	73519	1	1
K6985_00310	Phage portal protein	73519	75072	1	1
K6985_00315	Phage major capsid protein	75035	76789	1	1
K6985_00320	Hypothetical protein	76839	77030	1	1
K6985_00325	Hypothetical protein	77030	77365	1	1
K6985_00330	Phage tail protein	77346	77846	1	1
K6985_00335	Hypothetical protein	77843	78334	1	1
K6985_00340	Phage baseplate assembly protein V	78324	79016	1	1
K6985_00345	Hypothetical protein	79100	79294	1	1
K6985_00350	Hypothetical protein	79236	79661	1	1
K6985_00355	Hypothetical protein	79726	80013	1	1
K6985_00360	Phage antirepressor N-terminal domain-containing protein	80278	81123	1	1
K6985_00365	Hypothetical protein	81237	81899	1	1
K6985_00370	Hypothetical protein	82032	82394	1	1
K6985_00375	Phage major tail tube protein	82409	82888	1	1
K6985_00380	Phage tail assembly protein	82900	83169	1	1
K6985_00385	Hypothetical protein	83290	85092	1	1
K6985_00390	Phage tail protein	85094	85510	1	1
K6985_00395	Tail protein X	85510	85713	1	1
K6985_00400	Hypothetical protein	85707	86696	1	1
K6985_01430	Hypothetical protein	282151	282312	2	1
K6985_01435	Hypothetical protein	282299	282469	2	1
K6985_01440	Hypothetical protein	282474	282845	2	1
K6985_01445	Restriction endonuclease subunit S	283002	284426	2	1
K6985_01450	N-6 DNA methylase	284413	286257	2	1
K6985_01455	Type I restriction enzyme HsdR N-terminal domain-containing protein	286298	286681	2	1
K6985_01580	Extracellular solute-binding protein	313702	314472		1
K6985_02125	Glycosyltransferase	422719	423708	3	1
K6985_02135	CtaB-related O-acetyltransferase	424533	425192	3	1
K6985_02140	Hypothetical protein	425189	426064	3	1
K6985_02145	Acylneuraminate cytidylyltransferase	426108	427256	3	1
K6985_02150	N-acetylneuraminate synthase family protein	427263	428144	3	1
K6985_03495	Pentapeptide repeat-containing protein	154908	155399		2
K6985_03930	Glycoside hydrolase family 18 protein	227432	228760		2
K6985_04735	LysR family transcriptional regulator	390903	391772	4	2
K6985_04740	DUF3568 domain-containing protein	391893	392300	4	2
K6985_04745	Efflux RND transporter periplasmic adaptor subunit	392377	393342	4	2
K6985_04750	FUSC family protein	393329	394382	4	2
K6985_04765	Hypothetical protein	396227	396769	4	2
K6985_04840	Hypothetical protein	413173	414321		2
K6985_04910	ATP-binding protein	428303	430072		2
K6985_04950	Zinc-binding dehydrogenase	438041	439063		2
K6985_04970	Amidohydrolase	440431	441822		2
K6985_05025	Hypothetical protein	452295	452705		2
K6985_05090	Class I SAM-dependent methyltransferase	462685	463341		2
K6985_06880	Transpoase	365053	365340	5	3
K6985_06885	IS3 family transpoase	365479	366153	5	3
K6985_06890	Acyltransferase	366337	367335	5	3
K6985_06895	dTDP-4-amino--4,6-dideoxygalactose transaminase, rffA	367319	368437	5	3
K6985_06900	WbqC family protein	368424	369137	5	3
K6985_06905	NeuD/PglB/VioB family sugar acetyltransferase	369134	369799	5	3
K6985_06910	Glycosyltransferase	370179	371246	5	3
K6985_06915	DegT/DnrJ/EryC1/StrS family aminotransferase	371402	372475	5	3
K6985_06920	WbqC family protein	372472	373161	5	3
K6985_06925	Acetyltransferase	373171	373830	5	3
K6985_06930	Hypothetical protein	373830	374768	5	3
K6985_06935	Glycosyltransferase	374865	375917	5	3
K6985_06940	Glycosyltransferase	375943	377043	5	3
K6985_06960	Glycosyltransferase family 2 protein	379112	380284	5	3
K6985_06970	Acetyltransferase	382055	384019	5	3
K6985_07135	Hypothetical protein	1	387		4
K6985_07220	KAP family NTPase	20518	21654	6	4
K6985_07225	Hypothetical protein	23006	23194	6	4
K6985_07230	Pentapeptide repeat-containing protein	23325	25190	6	4
K6985_07235	Hypothetical protein	25426	25584	6	4
K6985_07240	Type I restriction-modification system subunit M	25749	27422	6	4
K6985_07245	Restriction endonuclease subunit S	27503	28801	6	4
K6985_07250	Hypothetical protein	28804	29610	6	4
K6985_07255	DUF4917 family protein	29615	30883	6	4
K6985_07260	HsdR family type I site-specific deoxyribonuclease	30885	34025	6	4
K6985_07305	DUF4440 domain-containing protein	42177	42536		4
K6985_07725	AAA family ATPase	131683	133179		4
K6985_07895	MerR family transcriptional regulator	168971	169894		4
K6985_08115	Site-specific DNA methyltransferase	209240	211384	7	4
K6985_08120	Virulence protein RhuM/Fic/DOC family protein	211980	212933	7	4
K6985_08125	DEAD/DEAH box helicase family protein	212923	215789	7	4
K6985_08360	Hypothetical protein	259492	260370	8	4
K6985_08365	Hypothetical protein	260424	261305	8	4
K6985_08370	Lipase family protein	261318	263135	8	4
K6985_08380	Hypothetical protein	263388	264251	8	4
K6985_08385	Hypothetical protein	264458	265654	8	4
K6985_08390	Alpha/beta hydrolase	265654	268254	8	4
K6985_08395	Hypothetical protein	268285	268662	8	4
K6985_08400	Hypothetical protein	268652	269392	8	4
K6985_08405	Hypothetical protein	269414	270622	8	4
K6985_08550	Hypothetical protein	314456	314878		4
K6985_08570	Transpoase	318634	319075	9	4
K6985_08575	4'-phosphopantetheinyl transferase superfamily protein	319448	320095	9	4
K6985_08580	MFS transporter	320109	321344	9	4
K6985_08585	Amino acid adenylation domain-containing protein	321352	329242	9	4
K6985_09170	ATP-binding protein				5
K6985_09175	Hypothetical protein				5
K6985_09295	Hypothetical protein				5
K6985_09685	Hypothetical protein				6
K6985_10005	Amino acid adenylation domain-containing protein				8
K6985_10010	Diiron oxygenase				8
K6985_10015	Hypothetical protein				8
K6985_10020	Hypothetical protein				9
K6985_10025	Hypothetical protein				10
K6985_10030	Amino acid adenylation domain-containing protein				11
K6985_10045	AMP-binding protein				14
K6985_10050	Hypothetical protein				15
K6985_10055	AMP-binding protein				16
K6985_10060	Hypothetical protein				17
K6985_10065	Hypothetical protein				17
K6985_10070	Hypothetical protein				18
K6985_10075	Hypothetical protein				19
K6985_10080	Hypothetical protein				20
