# Supplementary material for: Francisella sp., a Close Relative of Francisella orientalis, Causing Septicemia with Cholestatic Hepatitis in a Patient with Anti-Interferon-γ (IFN-γ) Autoantibodies
Source: Trop Med Infect Dis. 2022 Feb 11;7(2):25. doi: 10.3390/tropicalmed7020025 (PMC8874608; doi:10.3390/tropicalmed7020025)
Supplement: Supplementary file 1 [file tropicalmed-07-00025-s001.zip › Table S2_VFDB analysis.xlsx]

## Sheet: VFDB_Aug_29-8651249695
Aug_29-8651249695
VFclass	Virulence factors	Related genes	IDAMR664(Prediction)	F.philomiragia subsp. philomiragia ATCC 25017	F.tularensis subsp. tularensis SCHU S4
			draft (draft)	chromosome (NC_010336)	chromosome (NC_006570)
Adherence and invasion	EF-Tu	tufA	orf01188	Fphi_1039	FTT_0137
	FsaP	fsaP	orf01169	Fphi_1021	FTT_0119
	Type IV pili	Undetermined	orf00563	Fphi_0407	FTT_0905
		pilB	orf01498	Fphi_0117	FTT_1133
		pilC	orf01497	Fphi_0118	FTT_1134
		pilD	orf01583	Fphi_1587	FTT_0683c
		pilE1/pilA	orf00578	Fphi_0422	FTT_0890c
		pilE2/pilE	orf00579	Fphi_0423	FTT_0889c
		pilE3/pilV	orf00580	Fphi_0424	FTT_0888c
		pilE4	orf00605	Fphi_0449	FTT_0861c
		pilE5	orf00924	Fphi_0763	FTT_0230c
		pilE6	orf01462	Fphi_0157	FTT_1314c
		pilF	orf00211	Fphi_1689	FTT_1057c
		pilN	orf00316	Fphi_0009	FTT_1159c
		pilO	orf00315	Fphi_0008	FTT_1158c
		pilP	orf00314	Fphi_0007	FTT_1157c
		pilQ	orf00313	Fphi_0006	FTT_1156c
		pilT	orf01145	Fphi_0996	FTT_0088
Intracellular survival	Acid phosphotase	acpA	-	Fphi_0739	FTT_0221
		acpB	orf01208	Fphi_1059	FTT_0156
		acpC	-	-	FTT_0620
		hapA	-	-	FTT_1064*
	DipA	dipA	orf00704	Fphi_0545	FTT_0369c
	OmpA	ompA	orf00633	Fphi_0477	FTT_0831c
	RipA	ripA	orf00834	Fphi_0667	FTT_0181c
Iron uptake	Ferrous iron-transport system	feoB	orf01246	Fphi_1096	FTT_0249
		fupA	orf00550; orf00849	Fphi_0393	FTT_0918
	Francisella siderophore locus	fslA	-	-	FTT_0029c
		fslB	-	-	FTT_0028c
		fslC	-	-	FTT_0027c
		fslD	-	-	FTT_0026c
		fslE	orf01075	-	FTT_0025c
	Pyoverdine(Pseudomonas)	pvdH	orf01083	-	-
Magnesium uptake	FmvB	fmvB	orf01873	-	FTT_0602c
Nutritional virulence	Arginine transporter	argP	orf00137	Fphi_1766	FTT_0968c
	Asparagine transporter AnsP	ansP	orf00807; orf01179	Fphi_1032	FTT_0129
	Biotin metabolism	bioA	orf00103	Fphi_1798	FTT_0938
		bioB	orf00102	Fphi_1799	FTT_0937c
		bioC	orf00100	Fphi_1801	FTT_0935c
		bioD	-	Fphi_1803	FTT_0934c
		bioF	orf00101	Fphi_1800	FTT_0936c
		bioJ	orf00105	Fphi_1796	FTT_0941c
		birA	orf00099	Fphi_1802	-
		bplA	orf01768	Fphi_0269	FTT_0477c
	Cysteine acquisition	ggt	orf00355	Fphi_0050	FTT_1181c
	Glutamate transporter GadC	gadC	orf01765	Fphi_0266	FTT_0480c
	Isoleucine transporter	ileP	orf01112	Fphi_0954	FTT_0056c
	Purine	purCD	orf00574	Fphi_0418	FTT_0894
		purM	orf00575	Fphi_0419	FTT_0893
	Pyrimidine biosynthesis	carA	orf00956	Fphi_0805	FTT_1663
		carB	orf00957	Fphi_0806	FTT_1664
		pyrB	orf00958	Fphi_0807	FTT_1665
Secretion system	T6SS (FPI)	dotU/tssL	orf01976	Fphi_1370	FTT_1351; FTT_1706
		iglA/tssB	orf01970	Fphi_1364	FTT_1359c; FTT_1714c
		iglB/tssC	orf01971	Fphi_1365	FTT_1358c; FTT_1713c
		iglC/hcp	orf01972	Fphi_1366	FTT_1357c; FTT_1712c
		iglD/tssK	orf01973	Fphi_1367	FTT_1356c; FTT_1711c
		iglE/tssJ	orf01981	Fphi_1375	FTT_1346; FTT_1701
		iglF/clpV	orf01979	Fphi_1373	FTT_1348; FTT_1703
		iglG	orf01978	Fphi_1372	FTT_1349; FTT_1704
		iglH	orf01977	Fphi_1371	FTT_1350; FTT_1705
		iglI	orf01975	Fphi_1369	FTT_1352; FTT_1707
		iglJ	orf01974	Fphi_1368	FTT_1353; FTT_1708
		pdpA	orf01983	Fphi_1377	FTT_1344; FTT_1699
		pdpB	orf01982	Fphi_1376	FTT_1345; FTT_1700
		pdpC	-	-	FTT_1354; FTT_1709
		pdpD	orf01968	Fphi_1363	FTT_1360c; FTT_1715c
		pdpE	-	-	FTT_1355; FTT_1710
		vgrG	orf01980	Fphi_1374	FTT_1347; FTT_1702
	T4SS effectors(Coxiella)		orf00601	-	-
	T6SS (Aeromonas)		orf01682	-	-
Serum resistance and immune evastion	Capsule	Undetermined	orf00434	Fphi_1468	FTT_0790
		Undetermined	orf00432	-	FTT_0792
		Undetermined	orf00431	Fphi_1470	FTT_0793
		Undetermined	-	-	FTT_0794
		Undetermined	-	-	FTT_0795
		Undetermined	-	-	FTT_0796
		Undetermined	-	Fphi_1474	FTT_0797
		Undetermined	orf00425	-	FTT_0798
		Undetermined	orf00424	-	FTT_0799
		Undetermined	orf00423	Fphi_1481	FTT_0800
		capA	orf00416	Fphi_1488	FTT_0807
		capB	orf00418	Fphi_1486	FTT_0805
		capC	orf00417	Fphi_1487	FTT_0806
		galE	orf00433	Fphi_1469	FTT_0791
		rpe	orf00435	Fphi_1467	FTT_0789
		waaL/rfaL	orf00478	Fphi_1426	FTT_1238c
		waaY	orf00476	Fphi_1427	FTT_1236
	LPS	flmF2	orf01795	Fphi_0292	FTT_0454
		flmK	orf00090; orf01794	Fphi_0291	FTT_0455c
		kdtA	orf01316	Fphi_1206	FTT_1561
		lpcC	orf00475	Fphi_1429	FTT_1235c
		lpxA/glmU	orf01865	Fphi_0366	FTT_0387
		lpxD1	orf01308	Fphi_1198	FTT_1571c
		lpxD2	orf00798	Fphi_0632	FTT_0286c
		lpxE	orf00577	Fphi_0421	FTT_0891
		lpxF	-	Fphi_0530	-
		manB	orf01391	Fphi_1270	FTT_1447c
		manC	orf01356	Fphi_1246	FTT_1448c
		waaZ	-	-	FTT_1237
		wbtA	orf01353	Fphi_1243	FTT_1464c
		wbtB	orf01354	Fphi_1244	FTT_1463c
		wbtC	orf01355	Fphi_1245	FTT_1462c
		wbtD	-	-	FTT_1461c
		wbtE	-	-	FTT_1460c
		wbtF	-	-	FTT_1459c
		wbtG	-	-	FTT_1457c
		wbtH	-	Fphi_1471	FTT_1456c
		wbtI	orf01371; orf01379	Fphi_1260	FTT_1455c
		wbtJ	-	-	FTT_1454c
		wbtK	-	-	FTT_1452c
		wbtL	orf01360	Fphi_1250	FTT_1451c
		wbtM	orf01363	Fphi_1253	FTT_1450c
		wbtN	-	-	-
		wbtO	-	-	-
		wbtP	-	-	-
		wbtQ	-	-	-
		wzx	-	-	FTT_1453c
		wzy	-	-	FTT_1458c
Acid resistance	Urease(Helicobacter)	ureA	orf00771	-	-
		ureB	orf00772	-	-
		ureG	orf00775	-	-
Adherence	Porcine attaching-effacing associated protein(Escherichia)	paa	orf00320	-	-
Antiphagocytosis	Capsule(Klebsiella)		orf01357; orf01361	-	-
Colonization and Immune evasion	Capsule biosynthesis and transport(Campylobacter)		orf01359	-	-
Enzyme	Streptococcal enolase(Streptococcus)	eno	orf00302	-	-
Stress adaptation	Catalase(Neisseria)	katA	orf00255	-	-
Toxin	Alpha-hemolysin(Escherichia)	hlyB	orf01407	-	-
	Table saved from VFDB (http://www.mgc.ac.cn/VFs/) [Sun Aug 29 23:09:14 2021]
